# Supplementary material for: Impact of a Formative Program on Transgender Healthcare for Nursing Students and Health Professionals. Quasi-Experimental Intervention Study
Source: Int J Environ Res Public Health. 2019 Sep 2;16(17):3205. doi: 10.3390/ijerph16173205 (PMC6747280; doi:10.3390/ijerph16173205)
Supplement: Supplementary file 1 [file ijerph-16-03205-s001.zip]

Archive with 2 entries (2 files):
- Supplementary I TGSC&W leaflet.pdf
- Supplementary II KQaT questionnaire.pdf
